# Supplementary material for: Availability, Affordability, Awareness, Preferences and Nutritional Impact of Biofortified Crops in Nigeria
Source: Nutrients. 2025 Mar 15;17(6):1036. doi: 10.3390/nu17061036 (PMC11946825; doi:10.3390/nu17061036)
Supplement: Supplementary file 1 [file nutrients-17-01036-s001.zip]

Archive with 1 entries (1 files):
- nutrients-3517495-supplementary.pdf
